# Supplementary material for: (1-Hy­droxy­ethyl­idene)(meth­yl)aza­nium bromide–N-methyl­acetamide (1/1)
Source: Acta Crystallogr Sect E Struct Rep Online. 2012 Apr 21;68(Pt 5):o1491. doi: 10.1107/S1600536812016984 (PMC3344601; doi:10.1107/S1600536812016984)
Supplement: Supplementary file 2 [file e-68-o1491-Isup2.hkl]

# 
# h,k,l, Fc-squared, Fo-squared, sigma(Fo-squared) and status flag 
# 
data_I
_shelx_title ' a in Cmca' 
_shelx_refln_list_code          4 
_shelx_F_calc_maximum      592.04 
_exptl_crystal_F_000       928.00 
_reflns_d_resolution_high  0.7701 
 
loop_ 
 _symmetry_equiv_pos_as_xyz 
 'x, y, z' 
 '-x, -y+1/2, z+1/2' 
 '-x, y+1/2, -z+1/2' 
 'x, -y, -z' 
 'x+1/2, y+1/2, z' 
 '-x+1/2, -y+1, z+1/2' 
 '-x+1/2, y+1, -z+1/2' 
 'x+1/2, -y+1/2, -z' 
 '-x, -y, -z' 
 'x, y-1/2, -z-1/2' 
 'x, -y-1/2, z-1/2' 
 '-x, y, z' 
 '-x+1/2, -y+1/2, -z' 
 'x+1/2, y, -z-1/2' 
 'x+1/2, -y, z-1/2' 
 '-x+1/2, y+1/2, z' 
 
_cell_length_a     6.8830 
_cell_length_b    23.0286 
_cell_length_c    13.2912 
_cell_angle_alpha  90.000 
_cell_angle_beta   90.000 
_cell_angle_gamma  90.000 
 
_shelx_F_squared_multiplier     1.000 
 
loop_ 
 _refln_index_h 
 _refln_index_k 
 _refln_index_l 
 _refln_F_squared_calc 
 _refln_F_squared_meas 
 _refln_F_squared_sigma 
 _refln_observed_status 
   2   0   0   350513.84   384558.59   6965.18 o 
   4   0   0    55428.13    59877.42   1193.46 o 
   6   0   0     7065.78     7134.61    370.28 o 
   8   0   0      642.32      611.46    236.97 o 
   2   2   0      917.19      899.74     17.44 o 
   4   2   0      404.39      370.22     43.15 o 
   6   2   0       86.96       98.35     40.94 o 
   8   2   0        9.41      -75.09     75.09 o 
   0   4   0     3329.97     2933.71     61.96 o 
   2   4   0     3435.94     3672.34     75.90 o 
   4   4   0     1556.37     1404.20     70.58 o 
   6   4   0      210.79      241.39     49.19 o 
   8   4   0        7.22      -18.89     78.08 o 
   0   6   0    35116.21    38666.96    639.90 o 
   2   6   0    21217.22    22968.27    523.61 o 
   4   6   0     5816.98     6102.71    146.88 o 
   6   6   0      901.65     1021.50     75.80 o 
   8   6   0       85.45      371.60    267.75 o 
   0   8   0     5154.97     5033.08    121.79 o 
   2   8   0     3696.57     3697.96     98.30 o 
   4   8   0     1205.47     1177.04     58.99 o 
   6   8   0      185.93      242.75     57.54 o 
   8   8   0       14.60        6.41     82.45 o 
   0  10   0    88094.59    95021.60   2008.17 o 
   2  10   0    50476.09    51583.43    624.15 o 
   4  10   0    12295.06    13207.69    280.00 o 
   6  10   0     1580.11     1503.70     93.38 o 
   8  10   0      100.63      148.20    129.82 o 
   0  12   0      947.08      862.07    107.04 o 
   2  12   0      632.33      588.68     30.15 o 
   4  12   0      268.28      408.39     43.30 o 
   6  12   0       70.70       65.78     62.65 o 
   8  12   0       10.26      -31.37     86.32 o 
   0  14   0    10851.74    12276.68    933.91 o 
   2  14   0     7148.59     7048.75    241.41 o 
   4  14   0     2119.32     2028.70    137.43 o 
   6  14   0      292.04      313.22     87.65 o 
   0  16   0     1766.28     1952.07    122.19 o 
   2  16   0     1015.86      910.44     43.23 o 
   4  16   0      223.42      274.62     73.52 o 
   6  16   0       15.49      -92.72     92.72 o 
   0  18   0     4170.76     4382.67    288.56 o 
   2  18   0     2874.34     2742.51     83.81 o 
   4  18   0      960.31     1218.86    122.15 o 
   6  18   0      162.88      196.10    112.24 o 
   0  20   0    12144.77    12454.38    507.84 o 
   2  20   0     8256.03     8642.07    246.25 o 
   4  20   0     2671.50     2784.76    179.38 o 
   6  20   0      448.05      468.47    116.69 o 
   0  22   0      370.15      233.89     78.68 o 
   2  22   0      252.85      320.30     52.18 o 
   4  22   0       87.91       87.89     71.70 o 
   6  22   0       18.97       41.94     86.18 o 
   0  24   0     3919.00     3728.22    693.60 o 
   2  24   0     2698.19     2788.59    145.89 o 
   4  24   0      892.04      942.63    126.90 o 
   0  26   0      470.24      392.21    119.12 o 
   2  26   0      333.60      256.54    128.75 o 
   4  26   0      123.68       -4.69    104.60 o 
   0  28   0      805.75      704.40    152.88 o 
   2  28   0      558.97      356.95    120.50 o 
   1   1   1     7616.37     7496.08    171.64 o 
   3   1   1     3678.76     3957.47     49.88 o 
   5   1   1      800.97      800.94     31.77 o 
   7   1   1       84.35       75.01     45.33 o 
   2   2   1      741.35      674.05     14.83 o 
   4   2   1      524.78      561.19     40.46 o 
   6   2   1      115.81      245.03     34.71 o 
   8   2   1        7.57       12.09     53.35 o 
   1   3   1    18552.63    20294.99    191.14 o 
   3   3   1    10315.10    10658.57     98.79 o 
   5   3   1     2099.92     2039.49     61.05 o 
   7   3   1      196.61      264.25     39.73 o 
   0   4   1      966.20      885.00     18.25 o 
   2   4   1      277.79      256.27     11.65 o 
   4   4   1       18.61       82.15     37.87 o 
   6   4   1        4.75        8.35     25.88 o 
   8   4   1        3.05       60.16     52.44 o 
   1   5   1      414.12      407.11     11.72 o 
   3   5   1      192.65      215.37     15.79 o 
   5   5   1       41.70      116.97     29.49 o 
   7   5   1        6.08      111.98     46.84 o 
   0   6   1     7738.47     8508.49    111.52 o 
   2   6   1     4686.15     4776.55     54.15 o 
   4   6   1     1358.30     1330.50     40.29 o 
   6   6   1      231.39      260.17     36.47 o 
   8   6   1       25.01       29.30     48.16 o 
   1   7   1    51849.31    55701.82    433.25 o 
   3   7   1    18403.39    19073.47    218.37 o 
   5   7   1     3494.86     3531.96     84.90 o 
   7   7   1      373.08      413.07     49.63 o 
   0   8   1      259.80      255.61     16.32 o 
   2   8   1      776.98      733.39     17.26 o 
   4   8   1      610.62      627.15     29.33 o 
   6   8   1      118.12      149.10     40.40 o 
   8   8   1       11.15       78.06     62.24 o 
   1   9   1      770.82      638.92     15.31 o 
   3   9   1      495.09      524.37     22.72 o 
   5   9   1      142.38      210.35     32.24 o 
   7   9   1       17.30       45.18     38.77 o 
   0  10   1      117.73      133.77     14.37 o 
   2  10   1       42.72       65.82     13.30 o 
   4  10   1        1.58       20.21     18.79 o 
   6  10   1        0.59       30.75     32.40 o 
   8  10   1        0.32      -25.65     70.39 o 
   1  11   1     9717.72     9678.33    174.64 o 
   3  11   1     4188.56     4215.55     95.44 o 
   5  11   1      942.74      832.95     49.31 o 
   7  11   1      110.54      117.04     49.14 o 
   0  12   1     8784.45     8900.00    168.34 o 
   2  12   1     5892.97     6050.18     93.59 o 
   4  12   1     2145.28     2103.17     62.30 o 
   6  12   1      452.87      483.28     54.63 o 
   8  12   1       54.92      274.13     83.62 o 
   1  13   1    12412.30    12819.17    304.34 o 
   3  13   1     5967.43     6147.86    135.93 o 
   5  13   1     1262.11     1381.60     69.02 o 
   7  13   1      138.12      151.34     63.19 o 
   0  14   1       57.32       22.73     18.72 o 
   2  14   1       31.95       78.34     17.55 o 
   4  14   1        7.82       10.35     27.08 o 
   6  14   1        0.79       18.29     55.33 o 
   1  15   1      734.99      754.29     28.77 o 
   3  15   1      321.09      367.90     31.99 o 
   5  15   1       71.41       69.77     31.74 o 
   7  15   1        8.17       73.79     66.42 o 
   0  16   1     1060.66     1186.31     49.11 o 
   2  16   1      700.45      683.87     25.44 o 
   4  16   1      206.84      258.00     50.62 o 
   6  16   1       25.73       86.40     53.81 o 
   1  17   1    12733.01    12746.33    228.79 o 
   3  17   1     5894.28     5777.32    214.68 o 
   5  17   1     1346.40     1370.65     97.85 o 
   7  17   1      155.89       75.14     62.94 o 
   0  18   1     2518.29     2658.49     90.29 o 
   2  18   1     1923.39     1928.78     52.40 o 
   4  18   1      807.54      820.25     73.58 o 
   6  18   1      189.39      166.13     88.39 o 
   1  19   1      544.84      487.88     29.17 o 
   3  19   1      282.16      345.74     39.93 o 
   5  19   1       75.71      164.66     58.61 o 
   0  20   1        6.99       85.49     36.55 o 
   2  20   1        6.15       48.88     31.48 o 
   4  20   1        3.14       40.35     45.04 o 
   6  20   1        0.49       70.23     60.21 o 
   1  21   1     1996.60     2161.18     65.75 o 
   3  21   1      944.29      879.75     68.28 o 
   5  21   1      213.92      339.89     70.49 o 
   0  22   1      149.11      188.90     48.61 o 
   2  22   1      104.29      217.57     34.39 o 
   4  22   1       31.52       60.22     47.43 o 
   6  22   1        2.73       31.33     79.44 o 
   1  23   1     1946.01     1889.13     67.64 o 
   3  23   1      917.85      758.97     70.72 o 
   5  23   1      206.57      174.53     67.63 o 
   0  24   1      161.59      229.78     58.07 o 
   2  24   1      107.83       81.73     33.94 o 
   4  24   1       32.94       17.18     49.65 o 
   1  25   1      344.14      331.44     43.80 o 
   3  25   1      164.72      124.71     51.41 o 
   0  26   1      397.92      428.00     90.43 o 
   2  26   1      281.24      258.06     56.39 o 
   4  26   1       99.63      117.54     64.31 o 
   1  27   1     1168.44     1095.64     85.69 o 
   3  27   1      565.38      484.78     82.55 o 
   0  28   1       50.19       -0.83     62.67 o 
   2  28   1       35.36      -60.12     75.93 o 
   1  29   1       38.50       15.56     59.67 o 
   0   0   2    22433.07    16106.41    481.16 o 
   2   0   2    10212.05    11130.72    149.84 o 
   4   0   2     1206.17     1163.93     42.14 o 
   6   0   2      108.95       79.64     36.07 o 
   8   0   2       21.62       57.97     76.61 o 
   1   1   2    25154.01    27275.45    236.77 o 
   3   1   2    10867.83    11075.62    124.23 o 
   5   1   2     2157.48     2089.86     56.17 o 
   7   1   2      233.82      311.46     64.42 o 
   0   2   2     3528.61     3415.08     71.18 o 
   2   2   2     1914.82     1942.45     26.84 o 
   4   2   2      407.21      390.04     23.95 o 
   6   2   2       47.03       69.03     37.72 o 
   8   2   2        3.12       71.95     53.61 o 
   1   3   2     2068.72     2118.24     24.41 o 
   3   3   2     1198.37     1150.86     23.27 o 
   5   3   2      240.02      213.98     18.70 o 
   7   3   2       21.66       57.09     30.21 o 
   0   4   2    33777.51    32354.07    450.39 o 
   2   4   2    17955.96    18577.18    220.56 o 
   4   4   2     4536.00     4614.15     97.51 o 
   6   4   2      780.89      789.01     47.38 o 
   8   4   2       86.67      125.46     56.54 o 
   1   5   2    72497.82    76035.60    557.26 o 
   3   5   2    20042.47    20480.33    205.80 o 
   5   5   2     3935.70     4155.17     94.95 o 
   7   5   2      484.04      515.76     51.13 o 
   0   6   2     8402.46     8208.55     87.69 o 
   2   6   2     4503.44     4276.87     65.84 o 
   4   6   2     1063.63     1115.33     37.79 o 
   6   6   2      131.16      189.42     38.70 o 
   8   6   2        5.50      104.70     64.21 o 
   1   7   2     5341.71     5502.16     66.18 o 
   3   7   2     1710.93     1651.76     30.20 o 
   5   7   2      323.79      356.00     33.93 o 
   7   7   2       41.22       42.38     34.68 o 
   0   8   2      289.02      299.83     17.21 o 
   2   8   2      267.10      257.88     11.62 o 
   4   8   2      106.22      134.73     21.01 o 
   6   8   2       15.71       18.22     28.66 o 
   8   8   2        1.11      -39.56     59.56 o 
   1   9   2     8130.32     8219.44    103.94 o 
   3   9   2     3749.47     3675.33     82.46 o 
   5   9   2      799.83      771.75     42.12 o 
   7   9   2       75.26      132.43     46.95 o 
   0  10   2       92.44       84.00     16.85 o 
   2  10   2      133.67      142.19     18.24 o 
   4  10   2      183.37      196.52     23.93 o 
   6  10   2       78.17       37.08     29.17 o 
   8  10   2       12.69       38.20     79.32 o 
   1  11   2     7431.09     7374.26     94.79 o 
   3  11   2     3034.89     2824.98     87.61 o 
   5  11   2      628.02      612.49     38.53 o 
   7  11   2       65.03       84.29     48.92 o 
   0  12   2      213.66      177.14     21.43 o 
   2  12   2       95.12       71.99     14.21 o 
   4  12   2       10.01       30.99     28.09 o 
   6  12   2        0.06      -39.28     39.28 o 
   8  12   2        0.50       69.51     81.23 o 
   1  13   2     3843.47     3825.08     66.69 o 
   3  13   2     1746.80     1588.84     52.58 o 
   5  13   2      372.44      370.67     43.38 o 
   7  13   2       38.64       18.06     51.32 o 
   0  14   2     4358.43     4502.54     94.29 o 
   2  14   2     3023.35     3157.86     59.47 o 
   4  14   2     1044.90     1085.95     56.37 o 
   6  14   2      189.61      175.07     46.26 o 
   1  15   2     5261.06     5371.55     87.81 o 
   3  15   2     2613.86     2470.12     82.00 o 
   5  15   2      620.85      640.33     55.41 o 
   7  15   2       69.19      135.84     65.99 o 
   0  16   2     3043.32     3046.55     80.73 o 
   2  16   2     2115.59     2008.84     51.41 o 
   4  16   2      787.02      833.01     56.03 o 
   6  16   2      175.33      219.10     79.29 o 
   1  17   2      370.87      308.28     25.92 o 
   3  17   2      147.98      199.33     28.24 o 
   5  17   2       24.75       90.62     52.86 o 
   7  17   2        1.36       60.66     63.08 o 
   0  18   2      433.22      426.22     36.98 o 
   2  18   2      305.21      327.08     30.68 o 
   4  18   2      103.51      173.57     42.86 o 
   6  18   2       16.20       26.13     59.04 o 
   1  19   2     5639.89     5728.24    113.17 o 
   3  19   2     2676.61     2486.20    110.01 o 
   5  19   2      619.64      658.97     77.29 o 
   0  20   2       27.17       21.50     29.10 o 
   2  20   2       22.60       48.74     22.47 o 
   4  20   2       10.20      -10.08     47.35 o 
   6  20   2        1.63       43.31     65.47 o 
   1  21   2      389.25      422.33     33.00 o 
   3  21   2      174.37      205.19     46.04 o 
   5  21   2       37.89       24.45     52.89 o 
   0  22   2      244.53      249.64     57.34 o 
   2  22   2      166.57      134.88     33.84 o 
   4  22   2       59.34      100.92     49.86 o 
   1  23   2     1537.00     1558.71     68.42 o 
   3  23   2      750.55      808.56     80.87 o 
   5  23   2      183.77      135.15     69.47 o 
   0  24   2      707.83      738.52     92.18 o 
   2  24   2      503.05      515.98     52.45 o 
   4  24   2      178.38      173.01     56.39 o 
   1  25   2     1218.28     1278.16     77.27 o 
   3  25   2      627.26      715.80     75.30 o 
   0  26   2       23.29      104.63     83.41 o 
   2  26   2       14.81       -1.29     45.90 o 
   4  26   2        3.49       68.80    101.94 o 
   1  27   2        0.57       -6.60     37.39 o 
   3  27   2        0.28      -19.64     63.53 o 
   0  28   2      148.71       27.60     67.16 o 
   2  28   2      106.21       62.20     65.54 o 
   1  29   2      871.41      898.66    116.48 o 
   1   1   3     2011.15     2097.66     37.82 o 
   3   1   3      582.92      603.73     31.62 o 
   5   1   3       76.13       98.96     19.37 o 
   7   1   3        7.36       31.82     41.45 o 
   0   2   3    72889.60    71869.77    838.46 o 
   2   2   3    42545.96    44206.73    382.01 o 
   4   2   3    10690.31    10698.50    145.06 o 
   6   2   3     1451.98     1254.04     53.38 o 
   8   2   3      114.21       70.91     55.81 o 
   1   3   3      112.51      101.33     10.98 o 
   3   3   3       10.10       28.25     11.39 o 
   5   3   3       13.52       65.45     20.48 o 
   7   3   3        8.58        8.43     44.05 o 
   0   4   3    14442.89    14946.06    142.14 o 
   2   4   3     9876.87    10415.02    100.57 o 
   4   4   3     3073.49     3206.83     54.87 o 
   6   4   3      498.68      515.89     41.64 o 
   8   4   3       49.44       63.47     60.69 o 
   1   5   3        0.68       12.32      7.97 o 
   3   5   3        7.71       25.51     12.06 o 
   5   5   3        7.15      -13.54     22.44 o 
   7   5   3        3.41       70.31     43.93 o 
   0   6   3    25363.68    25982.60    382.58 o 
   2   6   3    14830.39    15297.06    133.64 o 
   4   6   3     3745.44     3480.34     93.57 o 
   6   6   3      483.66      524.30     44.14 o 
   8   6   3       29.50       59.74     59.85 o 
   1   7   3     6216.10     6887.80     94.33 o 
   3   7   3     1536.48     1489.92     41.66 o 
   5   7   3      239.24      235.89     31.18 o 
   7   7   3       29.68       91.02     49.13 o 
   0   8   3    23579.98    23463.36    351.40 o 
   2   8   3    17124.55    17624.04    186.48 o 
   4   8   3     5120.25     5193.36    101.26 o 
   6   8   3      660.35      643.02     47.12 o 
   8   8   3       45.62      115.31     66.54 o 
   1   9   3     2103.99     2243.53     49.51 o 
   3   9   3      851.16      847.81     21.87 o 
   5   9   3      133.76      142.47     27.11 o 
   7   9   3       13.02       46.90     64.99 o 
   0  10   3     1947.13     1990.14     48.20 o 
   2  10   3     1222.48     1222.72     30.11 o 
   4  10   3      325.79      261.66     23.07 o 
   6  10   3       45.68       52.35     39.97 o 
   8  10   3        3.66       -3.43     61.87 o 
   1  11   3      468.33      471.44     25.17 o 
   3  11   3      150.30      179.25     18.31 o 
   5  11   3       18.42       29.38     36.38 o 
   7  11   3        0.63       36.47     55.68 o 
   0  12   3    35642.18    35810.18    670.97 o 
   2  12   3    22594.77    23407.51    300.39 o 
   4  12   3     6376.30     6641.70    149.90 o 
   6  12   3      863.69      868.25     66.68 o 
   8  12   3       53.15       13.63     81.97 o 
   1  13   3      432.65      391.38     20.96 o 
   3  13   3      189.15      250.78     20.82 o 
   5  13   3       34.07       71.60     52.91 o 
   7  13   3        5.18      103.75     59.96 o 
   0  14   3     3321.92     3679.95     85.58 o 
   2  14   3     2242.49     2374.57     55.01 o 
   4  14   3      740.70      855.10     57.58 o 
   6  14   3      132.72      165.88     47.77 o 
   1  15   3       14.11       21.31     13.02 o 
   3  15   3        4.93       37.17     21.90 o 
   5  15   3        0.73        2.11     33.71 o 
   7  15   3        0.05       10.93     54.67 o 
   0  16   3    10803.98    11296.73    429.06 o 
   2  16   3     7185.96     7302.96    123.56 o 
   4  16   3     2291.50     2302.93     87.04 o 
   6  16   3      381.87      355.28     65.97 o 
   1  17   3      779.25      829.66     38.74 o 
   3  17   3      327.94      369.18     32.89 o 
   5  17   3       72.65       36.20     36.31 o 
   7  17   3        9.44       20.66     67.20 o 
   0  18   3     4568.24     4597.28    157.76 o 
   2  18   3     3037.47     2971.83     93.62 o 
   4  18   3      851.24      763.23     57.33 o 
   6  18   3       93.24      148.87     70.69 o 
   1  19   3        6.59       32.82     30.02 o 
   3  19   3        0.28       13.68     28.94 o 
   5  19   3        1.22       37.94     49.56 o 
   0  20   3     1074.76     1059.61     60.07 o 
   2  20   3      718.62      650.91     37.73 o 
   4  20   3      227.80      248.11     54.61 o 
   6  20   3       37.30       77.08     67.59 o 
   1  21   3      338.44      338.10     32.31 o 
   3  21   3      168.86      261.62     42.87 o 
   5  21   3       47.85       76.88     59.49 o 
   0  22   3     8933.32     9491.62    326.72 o 
   2  22   3     6180.54     6091.99    140.10 o 
   4  22   3     2114.53     1902.58    108.59 o 
   1  23   3        8.34       20.25     26.94 o 
   3  23   3        1.54       31.82     43.36 o 
   5  23   3        0.02       50.02     65.46 o 
   0  24   3      327.63      352.56     59.44 o 
   2  24   3      232.51      264.39     43.97 o 
   4  24   3       83.23       48.84     55.76 o 
   1  25   3       55.96      105.76     43.73 o 
   3  25   3       26.12       64.36     51.23 o 
   0  26   3     1329.28     1433.40    108.78 o 
   2  26   3      908.66      894.64     89.32 o 
   4  26   3      292.29      383.06    111.22 o 
   1  27   3        2.82       85.64     57.18 o 
   3  27   3        0.84       -8.05     66.52 o 
   0  28   3      655.84      703.87    107.53 o 
   2  28   3      454.73      466.47     89.32 o 
   1  29   3        0.42      -38.93     72.35 o 
   0   0   4     5921.22     7586.73    551.79 o 
   2   0   4     1658.51     1635.35     38.13 o 
   4   0   4      268.94      264.99     34.75 o 
   6   0   4       49.28       81.43     35.06 o 
   8   0   4        1.01      119.25     83.86 o 
   1   1   4    22662.11    22971.92    219.08 o 
   3   1   4     7522.25     7470.93    101.49 o 
   5   1   4     1393.94     1382.20     47.91 o 
   7   1   4      131.16      129.74     51.53 o 
   0   2   4      401.35      354.24     12.11 o 
   2   2   4      353.36      377.30     14.88 o 
   4   2   4      151.09      124.83     24.06 o 
   6   2   4       33.40       46.40     22.80 o 
   8   2   4        4.63       17.55     47.73 o 
   1   3   4     1580.24     1460.66     23.52 o 
   3   3   4     1066.80     1006.10     25.69 o 
   5   3   4      291.16      334.47     27.27 o 
   7   3   4       41.28       49.04     46.01 o 
   0   4   4     5713.31     5705.13    104.77 o 
   2   4   4     4496.45     4493.23     66.54 o 
   4   4   4     1748.88     1721.94     42.38 o 
   6   4   4      342.95      343.34     38.69 o 
   8   4   4       41.26       64.75     60.97 o 
   1   5   4    39585.95    40640.21    288.02 o 
   3   5   4    13418.32    13828.90    187.17 o 
   5   5   4     2351.35     2280.47     59.88 o 
   7   5   4      214.29      198.80     42.26 o 
   0   6   4     2264.98     2261.60     38.93 o 
   2   6   4     1831.83     1733.46     32.62 o 
   4   6   4      607.60      632.60     28.66 o 
   6   6   4       71.95       88.33     33.18 o 
   8   6   4        2.86       -9.31     48.16 o 
   1   7   4      143.94      133.22     10.73 o 
   3   7   4       64.36       74.41     19.09 o 
   5   7   4       14.77       70.87     29.98 o 
   7   7   4        0.67       64.36     47.25 o 
   0   8   4       16.11       10.21     11.01 o 
   2   8   4       33.87       43.43     13.79 o 
   4   8   4       28.98        0.16     15.36 o 
   6   8   4        4.70        5.77     29.63 o 
   8   8   4        0.17       20.58     54.98 o 
   1   9   4    19091.73    19701.67    216.34 o 
   3   9   4     8158.60     8551.13    137.17 o 
   5   9   4     1859.59     1921.38     76.40 o 
   7   9   4      242.24      295.97     55.83 o 
   0  10   4     1980.95     1971.44     45.17 o 
   2  10   4     1427.19     1288.65     32.07 o 
   4  10   4      619.21      761.92     73.42 o 
   6  10   4      145.21      117.72     40.59 o 
   8  10   4       16.93       44.87     77.61 o 
   1  11   4     8668.60     8552.62    156.86 o 
   3  11   4     3726.13     3717.59     69.85 o 
   5  11   4      841.18      850.06     56.52 o 
   7  11   4      101.98      147.88     52.26 o 
   0  12   4      256.91      242.78     21.59 o 
   2  12   4      158.25      195.05     19.27 o 
   4  12   4       38.99       98.76     35.98 o 
   6  12   4        3.02       50.21     38.23 o 
   1  13   4     1424.29     1363.90     38.84 o 
   3  13   4      720.77      703.41     31.86 o 
   5  13   4      179.71      206.24     41.99 o 
   7  13   4       23.72       25.47     45.76 o 
   0  14   4     1880.10     1816.42     85.12 o 
   2  14   4     1348.86     1371.27     41.16 o 
   4  14   4      485.76      450.20     40.31 o 
   6  14   4       86.09      184.28     48.91 o 
   1  15   4    12339.39    12681.83    205.92 o 
   3  15   4     5425.45     5450.06    112.91 o 
   5  15   4     1186.24     1279.29     74.57 o 
   7  15   4      142.79      193.08     69.13 o 
   0  16   4     1055.36     1042.89     47.24 o 
   2  16   4      721.23      780.71     43.14 o 
   4  16   4      269.34      355.30     42.36 o 
   6  16   4       61.53       10.12     38.82 o 
   1  17   4        9.32       20.15     27.95 o 
   3  17   4        0.73      -10.44     21.26 o 
   5  17   4        1.29       51.67     41.74 o 
   7  17   4        1.61       11.55     60.03 o 
   0  18   4      581.07      488.23     39.16 o 
   2  18   4      422.64      337.35     36.77 o 
   4  18   4      160.99      203.11     39.58 o 
   6  18   4       31.02       21.48     60.46 o 
   1  19   4     3401.90     3558.63     85.75 o 
   3  19   4     1611.02     1657.65     75.61 o 
   5  19   4      359.98      420.41     62.67 o 
   0  20   4       38.50      152.62     61.11 o 
   2  20   4       31.63       21.19     26.52 o 
   4  20   4       12.60       12.76     32.04 o 
   6  20   4        1.77      -41.03     60.40 o 
   1  21   4     1134.43     1163.46     51.54 o 
   3  21   4      546.55      553.63     55.79 o 
   5  21   4      134.73      173.77     67.61 o 
   0  22   4      264.28      285.33     65.42 o 
   2  22   4      187.59      192.81     37.23 o 
   4  22   4       69.74      168.87     79.71 o 
   1  23   4      637.04      675.37     53.53 o 
   3  23   4      300.67      293.78     54.03 o 
   5  23   4       66.23       58.13     60.81 o 
   0  24   4      798.10      782.55     79.34 o 
   2  24   4      568.82      575.52     62.30 o 
   4  24   4      206.04      146.06     65.67 o 
   1  25   4     1170.77     1121.39     71.83 o 
   3  25   4      523.51      555.07     89.03 o 
   0  26   4        2.80        4.98     47.67 o 
   2  26   4        2.31      -52.56     68.42 o 
   1  27   4       91.90      177.87     58.86 o 
   3  27   4       42.11      205.19     87.14 o 
   0  28   4      110.58       53.07     82.34 o 
   2  28   4       80.14      191.32     81.65 o 
   1   1   5    14720.19    15016.87    141.65 o 
   3   1   5     5881.72     6040.93     87.57 o 
   5   1   5     1130.26     1022.31     38.36 o 
   7   1   5      121.00       56.93     43.89 o 
   0   2   5     1911.18     1647.87     33.24 o 
   2   2   5     1853.29     1746.29     42.62 o 
   4   2   5      837.72      876.93     32.68 o 
   6   2   5      143.88      152.25     34.79 o 
   8   2   5       11.57       24.97     54.37 o 
   1   3   5     7969.61     8019.40     87.09 o 
   3   3   5     5057.49     5131.36     79.55 o 
   5   3   5     1401.28     1331.46     44.29 o 
   7   3   5      199.72      210.58     49.16 o 
   0   4   5      230.39      306.61     32.01 o 
   2   4   5       19.93       35.31     10.81 o 
   4   4   5       28.06       61.28     20.51 o 
   6   4   5        6.91       56.25     32.21 o 
   8   4   5        0.40       67.15     58.73 o 
   1   5   5      164.81      172.04     12.45 o 
   3   5   5       24.23       20.17     13.08 o 
   5   5   5        6.23       42.79     23.30 o 
   7   5   5        2.82      -18.83     35.78 o 
   0   6   5      692.79      542.18     28.71 o 
   2   6   5      573.43      537.73     24.28 o 
   4   6   5      280.92      247.86     21.73 o 
   6   6   5       65.17       57.64     31.22 o 
   8   6   5        7.26      -12.14     55.05 o 
   1   7   5     9363.72     8921.21    100.20 o 
   3   7   5     4338.97     4162.27     73.59 o 
   5   7   5     1001.29      963.20     46.40 o 
   7   7   5      102.08       92.50     45.01 o 
   0   8   5     8606.74     8949.22    128.87 o 
   2   8   5     5270.01     5503.43     83.79 o 
   4   8   5     1528.04     1432.77     40.81 o 
   6   8   5      248.48      331.92     52.76 o 
   8   8   5       21.55       33.28     64.85 o 
   1   9   5     3800.96     3463.76     62.89 o 
   3   9   5     1687.95     1626.20     53.41 o 
   5   9   5      376.65      418.63     49.17 o 
   7   9   5       48.34      100.27     46.94 o 
   0  10   5       96.77      105.78     19.60 o 
   2  10   5       61.68       54.45     17.62 o 
   4  10   5       16.27       54.23     25.50 o 
   6  10   5        1.17       26.96     34.45 o 
   8  10   5        0.01      129.33    101.26 o 
   1  11   5    10963.71    11279.91    174.38 o 
   3  11   5     4501.03     4324.34     90.02 o 
   5  11   5      905.30      871.02     65.60 o 
   7  11   5       89.74      188.42     62.52 o 
   0  12   5      589.93      486.78     28.80 o 
   2  12   5      551.58      498.26     29.31 o 
   4  12   5      270.07      359.06     46.38 o 
   6  12   5       56.40      113.69     46.41 o 
   1  13   5     2221.18     2146.34     51.76 o 
   3  13   5     1257.52     1194.44     42.39 o 
   5  13   5      282.38      365.01     56.41 o 
   7  13   5       23.97      105.46     64.85 o 
   0  14   5       15.77       27.87     31.67 o 
   2  14   5        5.97       58.12     21.65 o 
   4  14   5        2.16       26.92     30.77 o 
   6  14   5        1.93       23.14     44.31 o 
   1  15   5      121.05      213.80     22.78 o 
   3  15   5       67.72      100.10     23.79 o 
   5  15   5       18.85      -14.64     39.87 o 
   7  15   5        2.69       54.07     62.21 o 
   0  16   5      720.51      742.20     43.66 o 
   2  16   5      517.20      461.36     34.35 o 
   4  16   5      190.77      238.43     39.54 o 
   6  16   5       32.70       -4.16     45.59 o 
   1  17   5     4549.88     4554.50     94.65 o 
   3  17   5     2217.13     2143.32     78.76 o 
   5  17   5      525.37      515.16     65.56 o 
   0  18   5     2874.93     2795.34    199.10 o 
   2  18   5     2055.78     1917.48     60.78 o 
   4  18   5      775.19      676.53     55.64 o 
   6  18   5      161.20      268.42     81.38 o 
   1  19   5      357.66      469.82     45.44 o 
   3  19   5      140.49      191.29     37.62 o 
   5  19   5       20.54       -1.67     40.11 o 
   0  20   5       12.90       86.67     64.23 o 
   2  20   5       10.00       82.55     28.24 o 
   4  20   5        4.56       65.53     49.59 o 
   6  20   5        1.14       56.34     66.82 o 
   1  21   5     3444.59     3402.21    100.17 o 
   3  21   5     1697.75     1593.86     87.96 o 
   5  21   5      432.95      442.70     88.70 o 
   0  22   5       97.09      135.06     50.75 o 
   2  22   5       66.13      143.79     36.88 o 
   4  22   5       18.73       85.35     59.00 o 
   1  23   5      939.69      955.65     60.23 o 
   3  23   5      486.64      493.52     68.50 o 
   5  23   5      129.66      210.42     75.21 o 
   0  24   5        2.94       15.74     49.86 o 
   2  24   5        2.20      -10.76     56.46 o 
   4  24   5        1.00      -28.21     60.54 o 
   1  25   5       60.10       80.65     43.05 o 
   3  25   5       30.32      -59.78     75.34 o 
   0  26   5      249.75      225.39     74.14 o 
   2  26   5      186.20      142.04     68.15 o 
   1  27   5      580.94      606.25    100.04 o 
   0  28   5      242.29       -4.11     74.97 o 
   0   0   6    61672.82    66490.02   1089.30 o 
   2   0   6    35625.23    36476.59    533.47 o 
   4   0   6     9354.08     8890.77    200.36 o 
   6   0   6     1436.85     1278.18     85.60 o 
   8   0   6      128.24      312.15    149.85 o 
   1   1   6     1799.14     1928.88     29.14 o 
   3   1   6      394.16      395.99     24.48 o 
   5   1   6       91.53       86.30     25.46 o 
   7   1   6       21.24       26.93     37.84 o 
   0   2   6     1795.17     1599.13     35.23 o 
   2   2   6     1276.18     1174.63     28.12 o 
   4   2   6      341.68      416.86     28.32 o 
   6   2   6       29.12       48.41     24.64 o 
   8   2   6        0.46       -5.08     51.07 o 
   1   3   6        0.97       31.64     14.65 o 
   3   3   6       16.73       19.83     14.78 o 
   5   3   6       12.69       53.71     25.52 o 
   7   3   6        4.86       10.15     28.06 o 
   0   4   6    20141.42    19228.93    246.37 o 
   2   4   6    12045.79    12155.47    162.14 o 
   4   4   6     3174.34     3168.02     82.19 o 
   6   4   6      415.65      429.18     41.54 o 
   8   4   6       22.98       12.39     57.84 o 
   1   5   6     4675.77     5400.79     73.40 o 
   3   5   6     1105.53     1078.87     37.83 o 
   5   5   6      122.36      113.67     29.77 o 
   7   5   6        6.56       23.90     36.69 o 
   0   6   6    22891.51    22508.52    445.77 o 
   2   6   6    13994.35    14565.57    207.52 o 
   4   6   6     3912.71     3863.49     75.72 o 
   6   6   6      603.08      605.22     46.92 o 
   8   6   6       50.91       99.09     68.99 o 
   1   7   6      129.99      130.14     15.13 o 
   3   7   6       39.73       59.22     24.03 o 
   5   7   6        7.94        9.34     32.73 o 
   7   7   6        1.46       31.42     39.21 o 
   0   8   6     5449.72     5375.99    160.23 o 
   2   8   6     3661.62     3568.80     78.84 o 
   4   8   6     1113.36     1117.40     43.77 o 
   6   8   6      179.97      345.51     49.24 o 
   8   8   6       18.84       79.89     75.98 o 
   1   9   6       44.59       61.56     11.43 o 
   3   9   6       25.91       36.42     17.53 o 
   5   9   6        9.40       26.82     33.33 o 
   7   9   6        3.49        9.92     43.43 o 
   0  10   6    19042.50    18900.73    390.76 o 
   2  10   6    12251.27    12142.43    190.51 o 
   4  10   6     3632.96     3350.10     80.29 o 
   6  10   6      548.22      546.50     65.56 o 
   1  11   6        0.76      -19.70     23.36 o 
   3  11   6        0.70       -5.58     18.92 o 
   5  11   6        0.59       77.01     54.00 o 
   7  11   6        0.10       26.84     46.03 o 
   0  12   6      719.42      647.15     34.22 o 
   2  12   6      439.95      389.75     25.47 o 
   4  12   6      131.46      201.11     38.29 o 
   6  12   6       24.64       20.05     45.83 o 
   1  13   6       61.73       82.64     30.86 o 
   3  13   6       35.46       99.13     23.93 o 
   5  13   6       12.96       -7.43     38.44 o 
   7  13   6        2.80       83.99     55.11 o 
   0  14   6     9973.39     9303.60    383.70 o 
   2  14   6     6709.59     6586.94    122.03 o 
   4  14   6     2120.58     2080.98     98.15 o 
   6  14   6      336.90      146.42     55.23 o 
   1  15   6      345.54      328.60     26.94 o 
   3  15   6      156.14      158.19     28.29 o 
   5  15   6       38.11       60.23     44.36 o 
   7  15   6        7.02       74.38     67.70 o 
   0  16   6     2684.01     2552.04    118.00 o 
   2  16   6     1775.67     1723.49     53.95 o 
   4  16   6      541.90      586.96     62.72 o 
   6  16   6       78.93      101.02     56.42 o 
   1  17   6      137.42       93.05     24.06 o 
   3  17   6       94.51       70.41     30.10 o 
   5  17   6       37.16      100.29     62.92 o 
   0  18   6     1706.59     1706.00     89.36 o 
   2  18   6     1122.20     1081.72     54.50 o 
   4  18   6      326.83      336.28     57.78 o 
   6  18   6       42.97      -19.39     60.27 o 
   1  19   6       11.78        2.30     22.44 o 
   3  19   6        2.61       83.18     42.32 o 
   5  19   6        0.00       41.30     51.56 o 
   0  20   6     4291.23     4404.57    162.89 o 
   2  20   6     2977.35     3072.62     97.75 o 
   4  20   6     1013.05      908.30     79.55 o 
   1  21   6       18.83       27.96     43.67 o 
   3  21   6        8.81       78.65     44.68 o 
   5  21   6        1.48       60.87     63.78 o 
   0  22   6      119.81      107.07     70.02 o 
   2  22   6       87.40      160.56     42.22 o 
   4  22   6       33.56      -56.84     58.61 o 
   1  23   6        0.18       54.76     38.72 o 
   3  23   6        0.03       97.57     64.90 o 
   0  24   6     1905.31     1885.61    137.14 o 
   2  24   6     1295.54     1345.99     99.97 o 
   4  24   6      408.58      400.99     93.73 o 
   1  25   6        4.45       13.86     40.68 o 
   3  25   6        5.60       21.20     80.03 o 
   0  26   6      304.06      419.16     93.80 o 
   2  26   6      213.23      229.45     87.37 o 
   1  27   6        0.09      -49.46     73.17 o 
   0  28   6      575.10      477.36    162.43 o 
   1   1   7     1830.89     1735.57     33.90 o 
   3   1   7     1011.60     1048.50     35.14 o 
   5   1   7      239.66      304.44     28.82 o 
   7   1   7       24.94       95.19     50.41 o 
   0   2   7     3803.39     3586.41     62.52 o 
   2   2   7     2570.77     2495.21     45.35 o 
   4   2   7      873.98      790.80     36.05 o 
   6   2   7      154.93      102.61     27.37 o 
   8   2   7       14.65       33.18     74.49 o 
   1   3   7    14499.75    14259.59    176.81 o 
   3   3   7     5993.58     5948.59     99.89 o 
   5   3   7     1096.13     1193.62     88.54 o 
   7   3   7       89.67       48.31     41.94 o 
   0   4   7      312.01      309.86     23.97 o 
   2   4   7      113.26      142.70     18.20 o 
   4   4   7        5.27       34.53     20.55 o 
   6   4   7        2.10       89.32     31.16 o 
   8   4   7        0.71       68.24     68.91 o 
   1   5   7     1542.62     1602.66     60.68 o 
   3   5   7      636.20      536.39     28.82 o 
   5   5   7      136.98      118.37     25.91 o 
   7   5   7       18.95       86.32     47.26 o 
   0   6   7      218.03      196.73     38.23 o 
   2   6   7      174.48      224.91     21.70 o 
   4   6   7       92.41       97.39     23.03 o 
   6   6   7       22.77       20.69     36.76 o 
   1   7   7    14431.18    14794.47    189.69 o 
   3   7   7     6683.75     6610.30    161.19 o 
   5   7   7     1452.52     1388.31     55.91 o 
   7   7   7      169.88      155.40     53.88 o 
   0   8   7     2699.23     2653.41     65.21 o 
   2   8   7     2025.85     1922.37     46.83 o 
   4   8   7      695.59      679.23     38.31 o 
   6   8   7      108.48      175.18     50.79 o 
   1   9   7      581.72      549.80     24.91 o 
   3   9   7      352.28      437.81     35.51 o 
   5   9   7       70.60      153.12     55.40 o 
   7   9   7        4.43       -0.90     42.59 o 
   0  10   7      109.46      170.39     20.36 o 
   2  10   7       55.31       43.32     25.49 o 
   4  10   7       17.43        2.42     27.16 o 
   6  10   7        6.06       26.20     52.23 o 
   1  11   7     3915.71     3468.30     68.15 o 
   3  11   7     1839.19     1807.62     73.94 o 
   5  11   7      440.60      434.46     57.66 o 
   7  11   7       54.58      129.10     59.56 o 
   0  12   7     2332.70     2181.02    104.31 o 
   2  12   7     1602.81     1590.94     56.83 o 
   4  12   7      542.28      495.83     42.91 o 
   6  12   7       88.01       44.56     45.80 o 
   1  13   7    10383.43    10416.49    197.64 o 
   3  13   7     4756.52     4766.36    128.33 o 
   5  13   7     1102.79     1074.37     83.45 o 
   7  13   7      141.99      106.94     60.84 o 
   0  14   7      590.42      478.06     35.44 o 
   2  14   7      400.99      403.00     35.47 o 
   4  14   7      135.96      110.29     45.81 o 
   6  14   7       29.17       -0.54     45.71 o 
   1  15   7      827.36      771.73     42.03 o 
   3  15   7      366.37      415.99     40.08 o 
   5  15   7       77.44       78.81     50.45 o 
   0  16   7      300.46      376.81     44.62 o 
   2  16   7      222.00      286.62     34.34 o 
   4  16   7       87.69      123.23     48.04 o 
   6  16   7       16.58        1.04     46.27 o 
   1  17   7     4698.24     4399.97    109.35 o 
   3  17   7     2201.48     2051.66     77.45 o 
   5  17   7      499.59      486.21     78.15 o 
   0  18   7     1938.05     1903.43    101.73 o 
   2  18   7     1373.52     1429.43     63.51 o 
   4  18   7      489.51      532.80     67.96 o 
   6  18   7       91.93       -9.68     58.54 o 
   1  19   7      332.59      336.10     42.55 o 
   3  19   7      179.52      215.95     46.04 o 
   5  19   7       51.55      -15.19     49.29 o 
   0  20   7       40.45       88.64     60.09 o 
   2  20   7       31.90       94.42     34.28 o 
   4  20   7       14.95        7.05     48.97 o 
   1  21   7      803.96      792.77     61.81 o 
   3  21   7      362.85      471.58     75.15 o 
   5  21   7       72.80       17.83     56.95 o 
   0  22   7      232.90      222.16     87.41 o 
   2  22   7      159.65      173.52     43.80 o 
   4  22   7       50.41       20.20     51.10 o 
   1  23   7     1124.65     1156.87     83.35 o 
   3  23   7      527.65      395.53     70.62 o 
   0  24   7        1.48       46.63     62.73 o 
   2  24   7        0.97       85.39     68.55 o 
   1  25   7      113.11      128.59     56.39 o 
   3  25   7       53.53       86.79     72.93 o 
   0  26   7      172.93      159.20     82.55 o 
   2  26   7      131.97      178.86     84.39 o 
   1  27   7      693.19      664.96    109.74 o 
   0   0   8      243.37      200.50     51.58 o 
   2   0   8      268.84      317.85     30.52 o 
   4   0   8      126.46      109.01     50.89 o 
   6   0   8       17.37       -5.10     34.17 o 
   1   1   8    12213.43    12871.79    142.71 o 
   3   1   8     5438.77     5558.92    112.30 o 
   5   1   8     1294.15     1146.45     49.34 o 
   7   1   8      174.79       95.57     54.44 o 
   0   2   8      829.32      824.75     27.70 o 
   2   2   8      549.19      497.15     35.19 o 
   4   2   8      213.42      264.41     29.46 o 
   6   2   8       54.37       85.73     32.08 o 
   1   3   8       13.94        2.56     13.76 o 
   3   3   8       12.72       -6.74     22.44 o 
   5   3   8        2.24       29.74     24.59 o 
   7   3   8        1.11       34.05     48.64 o 
   0   4   8     4622.61     4550.52    116.79 o 
   2   4   8     3008.78     3204.74     65.90 o 
   4   4   8     1039.76      962.69     42.14 o 
   6   4   8      215.04      148.67     45.87 o 
   1   5   8     6190.65     6276.89    101.94 o 
   3   5   8     2953.15     2910.69     71.26 o 
   5   5   8      742.15      628.41     46.69 o 
   7   5   8       95.39       57.04     44.85 o 
   0   6   8     1839.49     2000.40     71.75 o 
   2   6   8     1137.63     1167.94     39.64 o 
   4   6   8      370.07      390.10     40.86 o 
   6   6   8       71.96      163.80     49.05 o 
   1   7   8      105.86      120.84     17.86 o 
   3   7   8       53.36       90.17     22.10 o 
   5   7   8       11.38       25.28     31.66 o 
   7   7   8        1.14      -49.09     53.22 o 
   0   8   8      242.30      273.35     32.15 o 
   2   8   8      146.41      145.12     22.34 o 
   4   8   8       45.71       60.38     41.73 o 
   6   8   8       13.36        8.56     39.60 o 
   1   9   8     3800.85     3832.93     71.59 o 
   3   9   8     1808.62     1773.70     66.47 o 
   5   9   8      413.57      506.35     60.74 o 
   7   9   8       42.77       -6.22     46.92 o 
   0  10   8     1271.82     1298.82     81.70 o 
   2  10   8      858.54      852.95     45.67 o 
   4  10   8      268.38      380.09     43.28 o 
   6  10   8       38.73       -2.89     40.50 o 
   1  11   8     3364.91     3256.52     79.91 o 
   3  11   8     1612.82     1697.24     69.46 o 
   5  11   8      389.93      320.77     56.05 o 
   7  11   8       48.37       -3.27     45.95 o 
   0  12   8      166.13      201.49     44.88 o 
   2  12   8      115.83      182.24     35.19 o 
   4  12   8       38.66       41.61     32.64 o 
   6  12   8        7.76       -8.64     44.19 o 
   1  13   8      114.96      163.62     35.60 o 
   3  13   8       57.00       91.16     32.13 o 
   5  13   8       12.06       -4.55     40.12 o 
   0  14   8      410.86      349.31     41.86 o 
   2  14   8      295.55      344.55     36.59 o 
   4  14   8      105.31      117.93     42.10 o 
   6  14   8       16.67      -11.42     49.97 o 
   1  15   8     1451.21     1426.55     56.12 o 
   3  15   8      694.34      575.60     44.66 o 
   5  15   8      153.62      187.61     68.23 o 
   0  16   8      514.45      466.26     70.62 o 
   2  16   8      364.71      427.67     42.10 o 
   4  16   8      128.87       71.57     49.07 o 
   6  16   8       22.60       37.00     55.10 o 
   1  17   8      137.76      154.27     34.10 o 
   3  17   8       78.86      116.60     40.97 o 
   5  17   8       26.08       92.92     62.16 o 
   0  18   8       72.09       64.96     58.56 o 
   2  18   8       60.72      128.92     36.82 o 
   4  18   8       31.65       24.87     45.35 o 
   1  19   8     1472.87     1542.91     87.13 o 
   3  19   8      756.66      739.31     64.50 o 
   5  19   8      199.44      227.07     69.31 o 
   0  20   8      517.04      412.53     81.49 o 
   2  20   8      347.03      434.28     96.43 o 
   4  20   8      105.79       30.73     49.20 o 
   1  21   8      268.35      255.27     70.20 o 
   3  21   8      128.08      195.08     65.20 o 
   0  22   8       72.86       -5.20     54.11 o 
   2  22   8       50.40      101.00     45.06 o 
   4  22   8       16.48      -45.32     63.93 o 
   1  23   8      285.87      375.68     63.33 o 
   3  23   8      140.40      179.95     71.92 o 
   0  24   8      157.13      155.61     75.50 o 
   2  24   8      120.84      258.58    105.62 o 
   1  25   8      520.52      622.03     87.89 o 
   0  26   8      100.00      120.32     78.75 o 
   1   1   9        0.82      -12.65     12.65 o 
   3   1   9        3.95       80.65     25.59 o 
   5   1   9        2.36       48.47     26.12 o 
   7   1   9        0.51       27.63     57.58 o 
   0   2   9     6747.27     6007.87    241.06 o 
   2   2   9     4688.28     4772.12     94.82 o 
   4   2   9     1498.11     1454.71     66.87 o 
   6   2   9      215.46      139.47     35.38 o 
   1   3   9        5.47       13.71     19.57 o 
   3   3   9        0.00       27.57     44.04 o 
   5   3   9        2.56       54.34     29.74 o 
   7   3   9        1.89       94.86     80.65 o 
   0   4   9     3420.83     3295.47     97.97 o 
   2   4   9     2319.58     2474.79     67.66 o 
   4   4   9      661.18      704.88     49.61 o 
   6   4   9       76.16      113.77     46.86 o 
   1   5   9        0.09       -7.97     15.73 o 
   3   5   9        1.59       25.03     26.74 o 
   5   5   9        0.82       53.91     33.70 o 
   7   5   9        0.19      -55.66     55.66 o 
   0   6   9     8178.65     8356.31    224.66 o 
   2   6   9     5363.00     5449.98    112.91 o 
   4   6   9     1631.69     1453.95     57.12 o 
   6   6   9      257.25      420.90     61.43 o 
   1   7   9      763.04      650.03     34.73 o 
   3   7   9      303.94      332.77     34.14 o 
   5   7   9       68.66      150.38     42.36 o 
   7   7   9       10.16       -0.86     46.72 o 
   0   8   9     6345.47     6967.47    289.01 o 
   2   8   9     4312.30     4313.01     96.27 o 
   4   8   9     1394.26     1499.90     70.99 o 
   6   8   9      223.69      203.64     57.88 o 
   1   9   9      280.49      276.21     25.12 o 
   3   9   9      154.89      170.73     36.63 o 
   5   9   9       44.66       86.71     39.94 o 
   7   9   9        7.71       51.10     58.39 o 
   0  10   9     1763.79     1987.35     87.94 o 
   2  10   9     1216.82     1200.36     53.98 o 
   4  10   9      414.40      365.51     51.59 o 
   6  10   9       78.12       55.50     49.09 o 
   1  11   9        8.95       -7.21     20.29 o 
   3  11   9        0.53       -0.33     29.19 o 
   5  11   9        0.10      -21.27     43.30 o 
   0  12   9     5812.79     5709.93    169.64 o 
   2  12   9     4066.55     4012.09    107.10 o 
   4  12   9     1388.16     1329.96     69.56 o 
   6  12   9      240.63      222.12     74.37 o 
   1  13   9      209.41      277.26     44.98 o 
   3  13   9      102.71      108.86     33.79 o 
   5  13   9       26.68        3.38     40.76 o 
   0  14   9     2638.17     2618.34    169.39 o 
   2  14   9     1837.79     1936.05     73.43 o 
   4  14   9      629.46      680.79     62.81 o 
   6  14   9      115.84       45.89     53.45 o 
   1  15   9        9.91       49.50     31.79 o 
   3  15   9        5.05       59.57     35.02 o 
   5  15   9        1.16       21.31     48.44 o 
   0  16   9     4234.36     4202.17    196.45 o 
   2  16   9     2863.10     2804.32     97.69 o 
   4  16   9      919.69      826.56     79.80 o 
   1  17   9      198.01      200.74     47.76 o 
   3  17   9       84.83       55.63     35.03 o 
   5  17   9       17.50      -13.18     51.23 o 
   0  18   9     1364.04     1411.27    120.75 o 
   2  18   9      948.23      924.59     66.63 o 
   4  18   9      318.47      333.32     63.44 o 
   1  19   9        3.63       -0.46     43.02 o 
   3  19   9        1.46        5.46     42.97 o 
   5  19   9        0.11      -36.82     64.41 o 
   0  20   9       91.54       56.77     71.19 o 
   2  20   9       57.78       70.10     43.89 o 
   4  20   9       13.79      -32.54     54.74 o 
   1  21   9        1.23       16.70     48.62 o 
   3  21   9        1.79      -22.79     64.03 o 
   0  22   9     1696.96     1431.64    136.43 o 
   2  22   9     1183.61     1141.24    102.27 o 
   1  23   9        9.91      -47.06     49.34 o 
   3  23   9        4.03      111.41     71.35 o 
   0  24   9      104.33       63.12     71.88 o 
   2  24   9       71.31       90.20     66.84 o 
   1  25   9        3.02      106.21     84.44 o 
   0   0  10     1453.95     1417.97     76.37 o 
   2   0  10      956.97      976.94     67.32 o 
   4   0  10      295.06      251.26     54.47 o 
   6   0  10       44.44       48.17     56.79 o 
   1   1  10     4540.47     4376.76     81.82 o 
   3   1  10     1863.34     1840.42     67.69 o 
   5   1  10      375.81      368.84     45.66 o 
   7   1  10       36.92      173.24    113.57 o 
   0   2  10       18.22       96.49     37.81 o 
   2   2  10       33.19       12.63     21.10 o 
   4   2  10       30.33       17.84     29.29 o 
   6   2  10       10.52        7.02     36.39 o 
   1   3  10     3080.83     3066.84     67.27 o 
   3   3  10     1380.94     1410.65     56.34 o 
   5   3  10      318.01      269.58     37.30 o 
   7   3  10       41.49      -46.94     77.07 o 
   0   4  10     2622.00     2508.46     92.19 o 
   2   4  10     1848.96     1836.64     60.35 o 
   4   4  10      684.71      650.67     45.01 o 
   6   4  10      141.10      174.54     57.14 o 
   1   5  10     4388.95     4258.21     80.36 o 
   3   5  10     2023.84     2177.51     75.83 o 
   5   5  10      440.80      497.78     52.33 o 
   7   5  10       47.28       71.64     66.35 o 
   0   6  10     1691.70     1796.16     81.53 o 
   2   6  10     1200.14     1245.14     49.84 o 
   4   6  10      434.17      452.82     50.04 o 
   6   6  10       83.85      116.38     54.70 o 
   1   7  10     1710.69     1578.37     55.01 o 
   3   7  10      763.69      729.67     51.20 o 
   5   7  10      175.99      201.23     47.79 o 
   0   8  10      641.05      652.92     53.54 o 
   2   8  10      426.83      408.94     33.00 o 
   4   8  10      156.72      210.85     41.97 o 
   6   8  10       40.86       46.77     50.40 o 
   1   9  10     4116.72     4246.03    100.92 o 
   3   9  10     1854.11     1798.45     75.28 o 
   5   9  10      410.02      474.88     65.58 o 
   0  10  10      690.01      759.40     64.96 o 
   2  10  10      454.92      508.97     44.27 o 
   4  10  10      131.17      137.99     42.32 o 
   6  10  10       15.90       16.41     49.31 o 
   1  11  10     1367.50     1370.75     65.67 o 
   3  11  10      610.30      658.87     57.69 o 
   5  11  10      129.48      201.53     61.28 o 
   0  12  10      153.05      182.09     66.26 o 
   2  12  10      107.22      151.36     39.62 o 
   4  12  10       40.21      104.21     46.09 o 
   6  12  10        9.37      -11.00     49.63 o 
   1  13  10     1032.94     1084.84     71.22 o 
   3  13  10      481.96      492.55     49.84 o 
   5  13  10      109.51       37.68     51.79 o 
   0  14  10      260.74      282.36     69.16 o 
   2  14  10      187.59      142.52     46.84 o 
   4  14  10       65.58       82.62     48.77 o 
   1  15  10     2391.99     2459.76     95.52 o 
   3  15  10     1133.17     1156.25     75.79 o 
   5  15  10      266.51      184.67     63.76 o 
   0  16  10      154.74      281.22     75.59 o 
   2  16  10      109.01      143.43     43.76 o 
   4  16  10       37.70       18.41     51.05 o 
   1  17  10       17.01      -30.07     44.61 o 
   3  17  10        8.24       34.96     47.89 o 
   5  17  10        2.56      -63.04     69.79 o 
   0  18  10       18.39      162.78     77.16 o 
   2  18  10       15.56      148.50     72.94 o 
   4  18  10        9.15       17.92     53.71 o 
   1  19  10      889.79      980.69     81.24 o 
   3  19  10      409.57      440.62     82.57 o 
   0  20  10      166.92      161.59     83.19 o 
   2  20  10      111.67      161.41     56.92 o 
   4  20  10       33.03       47.92     66.09 o 
   1  21  10      342.31      352.30     63.34 o 
   3  21  10      166.44      116.36     69.36 o 
   0  22  10       82.69      220.13     91.66 o 
   2  22  10       58.37       59.44     70.17 o 
   1  23  10      397.61      419.51     73.84 o 
   0  24  10      204.16      142.77     82.55 o 
   1   1  11      444.89      463.33     30.33 o 
   3   1  11      244.15      305.74     38.61 o 
   5   1  11       65.40       51.05     37.66 o 
   0   2  11     1369.03     1524.18     74.54 o 
   2   2  11      986.37     1067.96     46.58 o 
   4   2  11      355.68      409.48     44.98 o 
   6   2  11       66.46       18.39     40.27 o 
   1   3  11     2236.14     2238.23     59.81 o 
   3   3  11     1106.58     1074.07     59.90 o 
   5   3  11      272.95      288.18     52.79 o 
   0   4  11      341.82      419.96     73.19 o 
   2   4  11      272.66      261.88     30.27 o 
   4   4  11      123.95      158.29     41.29 o 
   6   4  11       31.03       82.82     57.62 o 
   1   5  11      257.83      274.39     31.97 o 
   3   5  11      133.10      175.77     33.31 o 
   5   5  11       34.02       39.09     40.24 o 
   0   6  11       45.75      184.98    102.86 o 
   2   6  11       41.50       35.55     28.05 o 
   4   6  11       18.46       33.95     39.60 o 
   6   6  11        2.61      -57.03     57.03 o 
   1   7  11     1011.95      912.91     53.48 o 
   3   7  11      512.67      504.86     49.21 o 
   5   7  11      119.41       96.09     47.61 o 
   0   8  11      986.82     1087.71     74.36 o 
   2   8  11      671.39      717.49     47.91 o 
   4   8  11      218.32      352.63     66.71 o 
   6   8  11       34.88       46.41     53.45 o 
   1   9  11      315.54      367.20     37.82 o 
   3   9  11      182.52      246.22     43.95 o 
   5   9  11       52.76       46.62     52.54 o 
   0  10  11        0.87       30.17     35.56 o 
   2  10  11        0.18       38.76     34.26 o 
   4  10  11        0.61       48.02     39.21 o 
   6  10  11        0.81       67.22     61.33 o 
   1  11  11     1516.29     1492.93     73.84 o 
   3  11  11      785.91      808.18     58.56 o 
   5  11  11      217.39      227.55     61.35 o 
   0  12  11      259.29      464.32     91.27 o 
   2  12  11      177.93      266.86     47.79 o 
   4  12  11       53.91       36.40     39.81 o 
   1  13  11     1198.65     1186.01     69.43 o 
   3  13  11      579.80      613.67     68.31 o 
   5  13  11      136.38      140.60     65.92 o 
   0  14  11        8.12      109.21     69.79 o 
   2  14  11        5.58       89.55     55.79 o 
   4  14  11        1.13       14.85     49.09 o 
   1  15  11       71.72       63.07     45.56 o 
   3  15  11       32.63       16.76     48.58 o 
   5  15  11        5.96      -36.02     60.96 o 
   0  16  11       64.67      135.02     77.63 o 
   2  16  11       48.03       49.12     41.20 o 
   4  16  11       18.48      -52.12     62.40 o 
   1  17  11      676.67      741.57     74.78 o 
   3  17  11      339.24      341.44     64.26 o 
   0  18  11      291.31      240.41     85.77 o 
   2  18  11      201.68      232.46     59.43 o 
   4  18  11       67.96      186.45     75.83 o 
   1  19  11       51.95       25.33     46.85 o 
   3  19  11       25.75       -1.85     66.32 o 
   0  20  11       80.42      197.06     82.31 o 
   2  20  11       60.85       16.91     46.45 o 
   1  21  11      376.35      456.40     75.32 o 
   0  22  11      113.91      117.42     86.08 o 
   2  22  11       80.20      124.88    132.97 o 
   0   0  12     3533.01     3532.56    243.83 o 
   2   0  12     2458.93     2516.26    115.47 o 
   4   0  12      827.30      828.81     89.00 o 
   6   0  12      136.48      262.45    197.02 o 
   1   1  12      200.86      156.47     36.18 o 
   3   1  12       86.80       79.68     35.30 o 
   5   1  12       17.91       33.40     46.15 o 
   0   2  12      913.98      780.46     61.71 o 
   2   2  12      599.97      525.97     45.47 o 
   4   2  12      173.97      167.13     43.90 o 
   6   2  12       21.92       15.20     52.24 o 
   1   3  12      151.87      195.22     31.02 o 
   3   3  12       72.15       41.66     32.41 o 
   5   3  12       15.09      -17.82     43.20 o 
   0   4  12     2095.61     2093.81     98.45 o 
   2   4  12     1384.62     1470.73     64.50 o 
   4   4  12      414.10      473.18     60.85 o 
   6   4  12       56.38      103.16     59.04 o 
   1   5  12        0.34       31.96     26.42 o 
   3   5  12        0.50       39.90     32.13 o 
   5   5  12        0.37       29.57     44.42 o 
   0   6  12     1624.24     1762.14     94.48 o 
   2   6  12     1079.12     1225.77     68.74 o 
   4   6  12      331.33      468.62     64.08 o 
   6   6  12       48.34       46.39     56.96 o 
   1   7  12      276.66      329.19     42.57 o 
   3   7  12      136.57      166.56     44.41 o 
   5   7  12       35.10      -13.70     45.57 o 
   0   8  12     1516.93     1414.13     88.92 o 
   2   8  12     1073.57     1011.59     73.25 o 
   4   8  12      394.77      387.29     56.52 o 
   1   9  12       92.91      121.59     33.67 o 
   3   9  12       35.82      144.25     49.27 o 
   5   9  12        5.60       32.77     60.22 o 
   0  10  12     2538.33     2635.51    161.76 o 
   2  10  12     1773.34     1751.64     87.95 o 
   4  10  12      614.69      693.69     76.91 o 
   1  11  12        1.82       52.87     35.94 o 
   3  11  12        0.25        4.95     43.04 o 
   5  11  12        0.07      -20.65     62.48 o 
   0  12  12      232.45      328.02     76.27 o 
   2  12  12      163.97      249.65     52.10 o 
   4  12  12       60.94      156.61     61.67 o 
   1  13  12        6.21       16.32     41.11 o 
   3  13  12        1.48      -10.66     48.65 o 
   5  13  12        0.05       21.20     71.08 o 
   0  14  12     1165.62     1088.92    127.30 o 
   2  14  12      810.90      738.31     71.11 o 
   4  14  12      278.97      296.84     74.50 o 
   1  15  12        2.06      -19.47     46.07 o 
   3  15  12        1.53       59.06     51.95 o 
   0  16  12      437.74      577.73    105.64 o 
   2  16  12      305.75      314.47     61.80 o 
   4  16  12      105.67      113.61     66.62 o 
   1  17  12        0.02       24.04     48.51 o 
   3  17  12        0.06       29.55     63.14 o 
   0  18  12      309.29      390.84    101.03 o 
   2  18  12      208.34       51.32     51.37 o 
   1  19  12       20.36      111.97     57.03 o 
   3  19  12        8.14     -186.59    188.04 o 
   0  20  12      649.58      587.21    128.26 o 
   2  20  12      457.41      571.70    100.00 o 
   1  21  12        0.03       27.73     52.95 o 
   1   1  13     1013.31      893.16     57.68 o 
   3   1  13      475.34      466.83     53.00 o 
   5   1  13      107.49      104.83     58.26 o 
   0   2  13      375.58      350.88     78.59 o 
   2   2  13      266.45      255.07     48.56 o 
   4   2  13       96.95       72.09     40.47 o 
   1   3  13     1474.86     1449.55     71.99 o 
   3   3  13      703.30      717.11     59.26 o 
   5   3  13      163.52      107.45     52.91 o 
   0   4  13       91.71       82.30     41.68 o 
   2   4  13       70.72       82.74     41.60 o 
   4   4  13       31.19       24.51     40.03 o 
   1   5  13       15.53       33.44     30.03 o 
   3   5  13        4.23       41.07     49.77 o 
   5   5  13        0.20      -12.47     51.87 o 
   0   6  13      119.81      133.09     47.09 o 
   2   6  13       82.00      105.19     55.24 o 
   4   6  13       26.91       19.76     51.46 o 
   1   7  13     1656.73     1716.08     72.49 o 
   3   7  13      799.20      850.00     82.22 o 
   5   7  13      190.77      125.51     78.50 o 
   0   8  13      379.35      387.01     62.87 o 
   2   8  13      260.37      289.02     50.74 o 
   4   8  13       86.26       89.96     57.38 o 
   1   9  13      501.41      549.21     56.94 o 
   3   9  13      230.23      237.85     60.06 o 
   5   9  13       49.01      -25.54     60.56 o 
   0  10  13       58.13      143.16     71.26 o 
   2  10  13       39.41       51.96     40.46 o 
   4  10  13       10.75      -43.59     53.87 o 
   1  11  13      438.37      374.51     53.45 o 
   3  11  13      182.91      316.65     64.77 o 
   0  12  13      123.58       46.72     62.42 o 
   2  12  13       84.37      105.99     46.84 o 
   4  12  13       25.89        8.30     57.98 o 
   1  13  13      552.19      618.95     74.48 o 
   3  13  13      259.15      264.37     61.92 o 
   0  14  13        9.22      114.62     86.28 o 
   2  14  13        5.49      -25.80     49.35 o 
   4  14  13        0.91      -21.13     60.17 o 
   1  15  13      217.80      192.28     87.15 o 
   3  15  13      112.07      125.01     69.97 o 
   0  16  13      174.22      269.83     98.95 o 
   2  16  13      122.28      185.63     64.76 o 
   1  17  13      612.45      595.99     81.99 o 
   0  18  13      138.13      145.21     83.02 o 
   2  18  13       97.07      146.30     70.23 o 
   1  19  13      134.96      246.05     71.69 o 
   0   0  14      317.00      469.87    133.03 o 
   2   0  14      220.98      285.52     89.98 o 
   4   0  14       76.12      109.89     95.79 o 
   1   1  14      420.12      507.33     67.19 o 
   3   1  14      203.80      175.00     50.03 o 
   5   1  14       47.47       45.62     70.20 o 
   0   2  14       38.30       82.53     66.45 o 
   2   2  14       26.31       30.69     44.89 o 
   4   2  14       10.53       88.03     56.39 o 
   1   3  14       38.20       94.81     46.82 o 
   3   3  14       20.64       30.13     48.91 o 
   5   3  14        5.52      180.92     81.99 o 
   0   4  14      246.32      430.53     83.38 o 
   2   4  14      175.31      251.74     48.32 o 
   4   4  14       64.32       93.87     57.35 o 
   1   5  14      810.00      822.07     65.81 o 
   3   5  14      399.70      341.89     67.59 o 
   5   5  14       96.56      171.98    115.73 o 
   0   6  14      163.99      211.43     96.18 o 
   2   6  14      113.35       67.29     51.53 o 
   4   6  14       38.85       28.68     55.02 o 
   1   7  14        1.34      -23.04     35.28 o 
   3   7  14        0.38       59.53     52.26 o 
   0   8  14        8.41       72.23     53.10 o 
   2   8  14        4.60       -0.34     44.84 o 
   4   8  14        0.61      -57.36     57.36 o 
   1   9  14      328.89      387.32     55.47 o 
   3   9  14      172.93      173.91     65.32 o 
   0  10  14      162.43      268.32     78.76 o 
   2  10  14      113.10      297.35     66.50 o 
   4  10  14       38.45       36.03     62.60 o 
   1  11  14      242.37      267.74     58.69 o 
   3  11  14      128.64      143.06     66.64 o 
   0  12  14        1.99      -27.49     66.67 o 
   2  12  14        1.01        8.28     46.59 o 
   1  13  14       18.15       25.96     52.03 o 
   3  13  14       11.12       29.97     57.69 o 
   0  14  14       98.82      110.49     97.71 o 
   2  14  14       66.95      154.74     67.88 o 
   1  15  14      402.66      393.40     85.22 o 
   0  16  14       49.08      214.01    118.40 o 
   2  16  14       33.72      -34.83     72.49 o 
   1  17  14        8.11       76.56     74.54 o 
   1   1  15       11.63      -51.97     54.79 o 
   3   1  15        4.95       31.24     65.59 o 
   0   2  15      710.17      720.86    149.01 o 
   2   2  15      492.06      549.00     78.33 o 
   4   2  15      164.27      117.21     78.13 o 
   1   3  15       13.95       -3.52     47.30 o 
   3   3  15        6.30        2.35     52.76 o 
   0   4  15      118.57      188.73     86.20 o 
   2   4  15       82.38      137.31     62.90 o 
   4   4  15       27.09        6.08     64.35 o 
   1   5  15        5.95        8.68     44.24 o 
   3   5  15        1.76       67.50     68.51 o 
   0   6  15      278.40      450.32    137.23 o 
   2   6  15      197.23      219.99     69.26 o 
   4   6  15       69.03      -29.90     83.64 o 
   1   7  15        7.26      -56.74     64.71 o 
   3   7  15        3.37      -71.85     71.85 o 
   0   8  15      530.32      660.86    168.84 o 
   2   8  15      368.57      443.80     81.88 o 
   1   9  15       10.83        9.93     47.59 o 
   3   9  15        4.40      -11.13     74.46 o 
   0  10  15      101.79      188.06    127.05 o 
   2  10  15       71.57       52.47     56.11 o 
   1  11  15        0.04       84.51     71.60 o 
   0  12  15      573.94      484.18    141.67 o 
   2  12  15      404.11      351.53     83.06 o 
   1  13  15        0.01      -40.03     73.32 o 
   0  14  15       92.15      116.75    114.84 o 
   0   0  16       94.98      129.86    118.86 o 
   2   0  16       67.56       67.61     84.90 o 
   1   1  16      334.99      207.41     68.65 o 
   3   1  16      161.81       40.34     72.27 o 
   0   2  16      110.00       78.91     82.54 o 
   2   2  16       76.98       -3.50     55.54 o 
   1   3  16      136.09      231.81     67.88 o 
   3   3  16       64.92       44.61     65.53 o 
   0   4  16      150.61       93.49    125.39 o 
   2   4  16      105.24       35.19     59.73 o 
   1   5  16      461.41      547.34     95.29 o 
   3   5  16      224.90      145.52    124.35 o 
   0   6  16       69.36       91.88    143.79 o 
   2   6  16       47.44       58.45     69.03 o 
   1   7  16      130.54       87.80     78.64 o 
   0   8  16        9.96       56.39    132.50 o 
   2   8  16        6.48       92.18     78.44 o 
   1   9  16      173.18       55.67     77.46 o 
   0  10  16       79.93      208.50    128.00 o 
   1   1  17       24.09       64.63     63.00 o 
   0   2  17       50.62       27.46     83.44 o 
   1   3  17       62.05      111.31     78.47 o 
   0   4  17       55.87       82.05    114.31 o 
                                                 
